# Supplementary material for: Male grower pigs fed cereal soluble dietary fibres display biphasic glucose response and delayed glycaemic response after an oral glucose tolerance test
Source: PLoS One. 2018 Mar 1;13(3):e0193137. doi: 10.1371/journal.pone.0193137 (PMC5832219; doi:10.1371/journal.pone.0193137)
Supplement: S1 File — (CSV) [file pone.0193137.s001.csv]

PigNo	Diet	FeedInsulinAUC	FeedGlucoseAUC	OGGTInsulinAUC	OGTTGlucoseAUC
719	Control	7084	1690	4022	1580
724	Control	6173	1784	2823	1734
786	Control	4646	1753	2703	1671
791	Control	4003	1871	2826	1631
805	Control	4422	1477	1674	1562
832	Control	4708	1806	1028	1674
725	AX	4486	1739	2923	1820
808	AX	4700	1787	1417	1457
712	AX	5411	1757	2685	1576
794	AX	10626	1835	4704	1634
835	AX	3269	1505	2725	1411
798	AX	3112	1394	3092	1466
730	BG	3597	1769	1998	1682
783	BG	4388	1829	3390	1967
810	BG	.	1830	1469	1679
837	BG	4319	1804	1325	1702
807	BG	4363	1866	1944	1565
714	BG	4070	1517	2219	1391
797	BG	3205	1474	2471	1514
727	AXBG	3282	1988	3603	1731
784	AXBG	5538	1580	1428	1251
811	AXBG	6145	1850	1543	1598
715	AXBG	2607	1526	1949	1658
799	AXBG	5109	1556	1610	1369
729	WWF	2787	1693	1358	1621
833	WWF	1969	1865	562.5	1770
806	WWF	4099	1904	2498	1719
796	WWF	3665	1802	3857	1585
717	WWF	5543	1606	2753	1597
781	WWF	6653	1766	3996	1755
