# Supplementary material for: Male grower pigs fed cereal soluble dietary fibres display biphasic glucose response and delayed glycaemic response after an oral glucose tolerance test
Source: PLoS One. 2018 Mar 1;13(3):e0193137. doi: 10.1371/journal.pone.0193137 (PMC5832219; doi:10.1371/journal.pone.0193137)
Supplement: S2 File — (XLSX) [file pone.0193137.s002.xlsx]

## Sheet: Final Glucagon
Control		719	724	786	791	805	832			Mean	SEM
	Before	101.955	109.527	113.806	97.3715	86.2106	91.5508			100.07	4.29579
	0	101.12	127.138	100.651	109.172	108.756	95.7421			107.097	4.52738
	30	128.846	181.863	145.198	104.834	123.352	121.786			134.313	10.8866
	60	157.198	208.975	148.715	145.633	123.595	122.923			151.173	12.8747
	90	154.414	184.471	146.32	133.718	147.347	155.556			153.638	6.94002
	120	185.697	142.906	140.178	127.913	136.08	161.677			149.075	8.6293
	180	132.482	202.439	122.426	116.897	122.189	118.066			135.75	13.525
	240	131.138	140.953	146.886	114.215	109.386	111.18			125.626	6.63308
AX		725	808	712	794	835	798
	Before	108.505	139.979	105.504	117.69	107.819	109.06			114.76	5.3231
	0	124.782	114.781	126.283	122.989	122.391	123.656			122.481	1.64001
	30	117.215	185.049	118.087	136.367	123.092	101.776			130.264	11.8606
	60	111.402	200.268	123.044	138.573	159.494	157.436			148.37	12.9143
	90	111.286	175.118	151.637	169.693	127.043	177.77			152.091	11.2429
	120	114.022	149.315	149.216	137.359	119.76	159.529			138.2	7.36008
	180	117.59	136.748	154.586	134.884	132.485	163.456			139.958	6.72892
	240	109.366	132.446	136.667	141.58	120.4	162.454			133.819	7.45696
BG		730	783	810	837	807	714	797
	Before	102.309	118.279		93.5328	160.446	113.021	77.09		110.78	11.5934
	0	97.2601	113.79		101.456	152.274	121.49	105.585		115.309	8.20389
	30	136.971	143.326		130.444	197.915	127.554	115.967		142.029	11.7948
	60	134.676	109.301		126.728	211.207	149.15	148.69		146.625	14.2749
	90	133.95	111.081		117.645	170.902	167.25	144.935		140.961	10.1472
	120	119.903	163.752		157.435	142.655	190.988	129.93		150.777	10.4617
	180	113.273	121.822		150.927	182.882	157.317	106.798		138.836	12.1067
	240	102.643	140.076		140.749	154.553	162.897	127.096		138.002	8.70769
AXBG		727	784	811	715	799
	Before	122.482	120.293	105.613	106.557	99.8711				110.963	4.42041
	0	128.027	145.83	103.974	153.223	105.655				127.341	10.071
	30	103.769	130.001	162.483	117.955	145.839				132.009	10.2933
	60	135.988	103.448	203.051	148.919	173.59				152.999	16.8679
	90	138.887	134.411	202.003	129.926	193.652				159.776	15.6549
	120	128.973	121.461	175.317	101.575	167.022				138.87	13.9873
	180	128.309	120.89	117.448	108.679	181.872				131.44	12.9967
	240	134.683	114.789	129.928	128.827	112.221				124.09	4.45038
WhWht		729	833	806	796	717	781
	Before	95.3943	101.889	98.4655	111.568	153.921	137.121			116.393	9.7194
	0	122.252	119.908	98.7455	101.331	131.215	149.917			120.561	7.79799
	30	158.91	165.045	113.985	173.779	131.748	133.65			146.186	9.45414
	60	154.991	172.795	161.477	150.959	197.372	124.118			160.285	9.927
	90	126.527	156.767	124.021	130.312	194.239	179.84			151.951	12.2256
	120	130.571	133.574	123.146	143.786	165.355	243.048			156.58	18.2948
	180	138.686	156.123	131.741	149.476	146.584	123.795			141.067	4.89494
	240	130.81	174.067	111.916	127.298	129.085	108.995			130.362	9.51867

## Sheet: Final GIP 
Control		719	724	786	791	805	832		Mean	SEM
	Before	269.647	144.126	262.7	216.864	149.757	112.398		192.582	27.1148
	0	180.324	205.639	191.94	206.545	123.681	109.077		169.534	17.3679
	15	606.169	1481.97	907.308	1171.7	472.382	542.881		863.735	163.442
	30	1291.91	2801.73	1552.49	2081.55	994.637	1219.03		1656.89	274.798
	45	2052.56	2432.32	1742.04	2409.78	1262.13	1376.12		1879.16	205.766
	60	2035.51	2748.34	1954.16	2527.21	1635.99	1786.37		2114.59	177.076
	75	2072.95	3549.98	1843.34	2748.34	1823.54	1828.04		2311.03	287.088
	90	1921.96	3576.37	1801.86	2353.13	1909.94	1414.16		2162.9	308.063
	105	1789.3	2636.69	1607.01	1968.31	1856.29	1572.13		1904.95	158.612
	120	1565.12	2612.25	2022.1	1739.38	1930.38	1171.7		1840.16	197.485
	180	1580.75	1950.92	1489.89	1873.36	1639.82	1723.25		1709.66	71.8756
	240	1287.27	1923.95	1276.73	1093.93	1050.9	1709.82		1390.43	142.994
AXBG		727	784	811	715	799			Mean	SEM
	Before	130.698	82.2331	66.3856	120.954	114.731			103	12.2454
	0	97.9667	200.088	186.912	93.8549	102.835			136.331	23.4749
	15	485.562	769.151	305.185	500.601	532.422			518.584	74.1377
	30	522.753	1264.27	642.283	898.561	1238.51			913.276	150.854
	45	965.483	1528.21	1066	1171.39	1635.35			1273.29	131.181
	60	1161.33	1565.94	1010.38	1255.35	1829.69			1364.54	147.577
	75	1270.32	1664.62	1137.19	1056.48	1871.55			1400.03	157.524
	90	1441.29	1538.85	1056.57	734.599	1752.22			1304.71	181.707
	105	1339.1	1616.46	1041.31	621.634	1585.17			1240.73	186.083
	120	1342.42	1639.26	1163.21	692.259	1610.35			1289.5	173.31
	180	1320.56	1614.07	801.555	527.916	1104.19			1073.66	190.5
	240	823.353	919.1	903.72	851.666	1519.17			1003.4	130.095

## Sheet: Final GLP-1
Control		719	724	786	791	805	832		Mean	SEM
	Before	45.4	24.1	37.9	43.4	96	69.7		52.7	10.6
	0	46.2	32	23.3	42.3	65.2	49.4		43.1	5.9
	15	40.3	43.7	30.3	47.2	62.1	58		46.9	4.8
	30	51.3	63.8	43.2	62.3	71.1	68.3		60	4.4
	45	53.6	62.9	45.5	67.3	72.8	59.2		60.2	4
	60	52.3	46.6	39	55.4	74.6	65.1		55.5	5.2
	75	63.3	44.3	38.9	55.7	77.3	66.1		57.6	5.8
	90	53.1	44.3	50.7	66.7	71.3	62.6		58.1	4.2
	105	64.7	54.8	53	60.4	79.3	73.7		64.3	4.3
	120	58.5	49.2	48.1	70.1	74.7	66.2		61.1	4.5
	180	85.9	53.7	57.9	67	82.9	71.9		69.9	5.3
	240	57.6	39.4	53.1	66.3	80.7	67		60.7	5.8
AXBG		727	784	811	715	799			Mean	SEM
	Before	52.2	37.2	73.6	53	58.9			54.9	5.9
	0	36.6	42.6	50	46.2	64.8			48.1	4.7
	15	58.7	44.6	62.2	55.4	69.2			58	4.1
	30	30.3	65.3	64.7	66.2	111.7			67.6	12.9
	45	54.6	63	56.4	60.6	70.4			61	2.8
	60	57	62.6	64	69.6	79.5			66.5	3.8
	75	51.9	60	55.5	37.2	69.6			54.8	5.3
	90	55.9	58.9	72	58.5	65.3			62.1	2.9
	105	53.6	65.4	69.5	50	69.9			61.7	4.2
	120	62.4	69.4	61.6	57.6	62.8			62.8	1.9
	180	63.6	113.8	64.7	47	88.6			75.6	11.6
	240	53.4	42.6	66.8	56.7	116.1			67.1	12.8

## Sheet: Final Ghrelin
Control		719	724	786	791	805	832		Mean	SEM
	Before	73.0654	89.365	121.736	85.5047	108.819	66.3027		90.7989	8.61489
	0	90.4718	102.862	110.378	64.4849	108.63	66.606		90.5722	8.41496
	15	86.4494	93.9869	86.3521	90.6045	107.491	74.8051		89.9482	4.3931
	30	70.2614	64.9272	84.8268	83.5183	108.751	65.131		79.5693	6.8418
	45	61.9116	67.2091	83.3251	71.6275	79.1601	62.7686		71.0003	3.5759
	60	52.3602	61.9733	88.9278	71.2492	98.3641	50.6474		70.587	7.98412
	75	55.5213	66.5309	82.3181	75.6856	79.1924	67.6306		71.1465	4.03302
	90	55.4742	73.7145	98.9047	66.7545	78.4446	53.0567		71.0582	6.88592
	105	53.5211	60.9768	107.337	80.1449	76.402	58.7585		72.8567	8.10005
	120	49.7902	52.4375	105.006	91.8807	71.9629	46.1499		69.5378	9.98738
	180	46.3333	64.6185	97.2425	73.6044	80.0778	50.2082		68.6808	7.80396
	240	60.0176	65.6091	102.939	81.5808	92.8941	49.2631		75.384	8.40294
AXBG		727	784	811	715	799			Mean	SEM
	Before	67.0724	122.531	98.0158	91.5452	74.0988			90.6526	9.75009
	0	63.4269	102.456	100.841	86.2195	88.7662			88.3418	7.00308
	15	54.428	112.584	87.4207	61.5058	107.954			84.7784	11.7898
	30	46.4639	81.6065	79.7072	79.6028	no sample			71.8451	8.47292
	45	51.5202	96.5087	86.9786	61.5542	74.3402			74.1804	8.17092
	60	54.2634	87.2189	71.2867	60.4501	89.9318			72.6302	7.06991
	75	46.3936	89.1029	82.6088	52.469	69.5056			68.016	8.27364
	90	51.0822	92.1538	84.959	69.8186	62.5914			72.121	7.43261
	105	46.7666	77.8423	78.5498	47.7304	87.3582			67.6495	8.49709
	120	52.4893	97.7097	61.1552	44.7156	65.3057			64.2751	9.08336
	180	41.8703	94.8217	68.0741	48.6639	57.7828			62.2426	9.25932
	240	48.7944	95.3342	64.9043	44.2903	69.1752			64.4997	9.02182

## Sheet: Final PYY
Control		719	724	786	791	805	832		Mean	SEM
	Before	91.8948	54.1338	75.0522	131.924	114.767	75.6471		90.5697	11.674
	0	110.753	249.254	147.54	135.088	101.534	76.1978		136.728	24.7379
	15	186.926	213.749	152.851	133.856	134.22	125.27		157.812	14.365
	30	273.873	250.91	215.313	153.924	127.764	169.478		198.543	23.4829
	45	318.002	164.948	181.37	161.574	111.963	166.156		184.002	28.4821
	60	279.954	151.252	200.767	123.094	135.8	131.884		170.459	24.6369
	75	276.284	156.231	186.177	130.711	102.59	274.362		187.726	29.9119
	90	294.091	233.53	170.344	82.9833	141.972	116.354		173.212	31.9417
	105	243.545	225.797	171.999	101.587	111.227	123.127		162.88	24.8689
	120	258.727	159.238	158.442	97.4851	107.311	112.669		148.979	24.4579
	180	249.603	263.128	143.262	112.17	135.161	121.371		170.782	27.4733
	240	239.265	244.295	122.645	96.6459	88.2096	100.412		148.579	29.8439
AXBG		727	784	811	715	799			Mean	SEM
	Before	24.8735	111.987	107.409	78.0814	42.5983			72.99	17.2775
	0	102.509	143.282	197.118	90.2992	54.3063			117.503	24.4559
	15	89.8884	185.682	253.127	128.86	99.271			151.366	30.4407
	30	70.5289	125.176	280.449	175.281	101.635			150.614	36.6914
	45	100.299	159.821	278.923	210.36	132.949			176.47	31.3196
	60	103.209	113.07	212.947	252.666	254.292			187.237	33.1661
	75	96.6822	232.284	170	205.508	163.591			173.613	22.9035
	90	103.681	150.531	191.604	147.5	96.2198			137.907	17.3839
	105	90.5057	153.275	166.822	106.125	103.534			124.052	15.0847
	120	95.2116	162.022	116.39	122.565	103.541			119.946	11.5559
	180	111.292	140.497	140.735	149.633	91.9671			126.825	10.8558
	240	101.902	131.718	136.88	99.4389	108.35			115.658	7.79103
